# Supplementary material for: Morphopathogenesis of Adult Acquired Cholesteatoma
Source: Medicina (Kaunas). 2023 Feb 7;59(2):306. doi: 10.3390/medicina59020306 (PMC9960810; doi:10.3390/medicina59020306)
Supplement: Supplementary file 1 [file medicina-59-00306-s001.zip]

Archive with 1 entries (1 files):
- medicina-2162931-supplementary.pdf
